# Supplementary material for: Pharmacological Treatments for Cocaine Craving: What Is the Way Forward? A Systematic Review
Source: Brain Sci. 2022 Nov 14;12(11):1546. doi: 10.3390/brainsci12111546 (PMC9688748; doi:10.3390/brainsci12111546)
Supplement: Supplementary file 1 [file brainsci-12-01546-s001.zip]

Archive with 1 entries (1 files):
- brainsci-1850935-supplementary.pdf
